# Supplementary material for: Ganglioside Synthesis by Plasma Membrane-Associated Sialyltransferase in Macrophages
Source: Int J Mol Sci. 2020 Feb 5;21(3):1063. doi: 10.3390/ijms21031063 (PMC7043224; doi:10.3390/ijms21031063)
Supplement: Supplementary file 1 [file ijms-21-01063-s001.zip]

Archive with 5 entries (4 files):
- Supplementary File/
- Supplementary File/Figure S1.tif
- Supplementary File/Figure S2.tif
- Supplementary File/Supplementary File.docx
- Supplementary File/Supplementary File.pdf
